# Supplementary material for: The Effects of Traditional Chinese Exercise in Patients with Chronic Obstructive Pulmonary Disease: A Meta-Analysis
Source: PLoS One. 2016 Sep 2;11(9):e0161564. doi: 10.1371/journal.pone.0161564 (PMC5010221; doi:10.1371/journal.pone.0161564)
Supplement: S2 Appendix — (ZIP) [file pone.0161564.s002.zip]

Archive with 7 entries (6 files):
- S2 Appendix Reasons for excluded articles/
- S2 Appendix Reasons for excluded articles/Article1 .pdf
- S2 Appendix Reasons for excluded articles/Article2 .pdf
- S2 Appendix Reasons for excluded articles/Article3 .pdf
- S2 Appendix Reasons for excluded articles/Article5  .pdf
- S2 Appendix Reasons for excluded articles/Article4 .pdf
- S2 Appendix Reasons for excluded articles/Reasons for excluded articles.docx
